# Supplementary material for: Capillary Self-Alignment of Microchips on Soft Substrates
Source: Micromachines (Basel). 2016 Mar 4;7(3):41. doi: 10.3390/mi7030041 (PMC6190098; doi:10.3390/mi7030041)
Supplement: Supplementary file 1 [file micromachines-07-00041-s001.zip]

Archive with 2 entries (2 files):
- Video S1.mp4
- Video S2.mp4
